# Supplementary material for: Genome-Wide Identification and Analysis of Phospholipase C Gene Family Reveals Orthologs, Co-Expression Networks, and Expression Profiling Under Abiotic Stress in Sorghum bicolor
Source: Plants (Basel). 2024 Oct 24;13(21):2976. doi: 10.3390/plants13212976 (PMC11547881; doi:10.3390/plants13212976)
Supplement: Supplementary file 1 [file plants-13-02976-s001.zip]

Archive with 2 entries (2 files):
- supplementary.pdf
- supplementary.xlsx
