# Supplementary material for: Genome-Wide Identification and Analysis of Phospholipase C Gene Family Reveals Orthologs, Co-Expression Networks, and Expression Profiling Under Abiotic Stress in Sorghum bicolor
Source: Plants (Basel). 2024 Oct 24;13(21):2976. doi: 10.3390/plants13212976 (PMC11547881; doi:10.3390/plants13212976)
Supplement: Supplementary file 1 [file plants-13-02976-s001.zip › supplementary.xlsx]

## Sheet: Table S1
Table S1. The list primer was used for gene expression analysis by qRT-PCR
Gene	Forward Primer (5'-3')	Reverse Primer (5'-3')
SbPI-PLC1	ATCGGCTAATCGATCGGTCAGTAC	ACTGTACTACCCGAATGACT
SbPI-PLC2	GAGAAGAAGCAGCATGGGGA	AGGACCCTTTGGCTTTCCTG
SbPI-PLC3a	ACGTCGTCCAACTACAACCC	AACAGCTTGCCGATACCTCC
SbPI-PLC3b	TTCTCGCCGGAACTCAACC	CGCAGTCAATGTCCCTCCAT
SbPI-PLC4	CCAATGTCGCCAAGATGCTG	CCAATGTCGCCAAGATGCTG
SbPI-PLC5	CTCAAGATGGGGGTACGAGC	ATCAAGCACAACCTTGGCAG
SbNPC1	GATCGAGAAGGGCACTGTGAT	AGTTCTCAAAGGTCCCAGCC
SbNPC2	AACAACCCGACGCTGCTG	TCCAGCTTCGAGTCCAGGT
SbNPC3	TCGGACGCCTAAGAGGAATGG	AGCAAGATGGCACACCCAG
SbNPC4	GCCGTCCTCCTCTACAGAAAC	CACGTAGTTGGGGAGCTTGC
SbNPC5	AGAACAGATTGCCCAGAGACATT	ATGTAGTCGCCGTTCAGGAAG
actin(LOC110436378)	TCTTCCAACCCTACCGCACCA	CGTCATCTCCAGCGAACCCAGCCTT

## Sheet: Table S2
Table S2. The Ka/Ks ratio of the SbPLC gene family
gene		Ka/KS
		SbNPC5	SbNPC4	SbNPC3	SbNPC2	SbNPC1	SbPI-PLC5	SbPI-PLC4	SbPI-PLC3b	SbPI-PLC3a	SbPI-PLC2
SbPI-PLC1		1.08846	0.839272	1.0282	0.974691	0.866989	0.617367	0.966528	0.690082	0.676566	0.758466
SbPI-PLC2		0.867187	0.767512	0.783043	1.05993	0.625834	0.738206	1.32918	0.711179	0.733269
SbPI-PLC3a		1.01864	0.523141	0.668396	0.933289	0.851777	0.710295	0.776188	0.685006
SbPI-PLC3b		1.04058	0.503708	0.669624	0.967326	0.84071	0.706952	0.76467
SbPI-PLC4		0.836515	0.720609	0.926481	0.899732	0.784347	0.822137
SbPI-PLC5		0.994028	0.679773	0.8769	0.851029	0.686923
SbNPC1		1.11646	0.964508	0.98414	0.896007
SbNPC2		0.929366	0.90952	0.99
SbNPC3		1.00417	1.32277
SbNPC4		0.869533

## Sheet: Table S3
Table S3. Collinear gene pairs with SbPLCs in other species
Species	Gene	Gene name
Arabidopsis thaliana (At)	AT5G58670.1.	SbPI-PLC2
	AT2G40116.1.	SbPI-PLC2
	AT2G40116.1.	SbPI-PLC3a
	AT2G40116.1.	SbPI-PLC3b
	AT3G55940.1.	SbPI-PLC3b
	AT1G07230.1.	SbNPC1
Zea mays (Zm)	Zm00001eb111990_T003	SbPI-PC1
	Zm00001eb063230_T001	SbNPC1
	Zm00001eb211410_T001	SbNPC1
	Zm00001eb140620_T001	SbNPC2
	Zm00001eb064750_T001	SbNPC3
	Zm00001eb127030_T001	SbNPC5
Oryza sativa (Os)	Os03t0289300-00	SbPI-PC1
	Os07t0694000-01	SbPI-PC1
	Os03t0289300-00	SbPI-PC2
	Os05t0127200-01	SbPI-PC2
	Os07t0694000-01	SbPI-PC2
	Os03t0289300-00	SbPI-PC3b
	Os03t0289300-00	SbPI-PC4
	Os05t0127200-01	SbPI-PC4
	Os03t0826600-01	SbNPC1
	Os01t0955000-02	SbNPC2
	Os03t0852800-00	SbNPC3
	Os11t0593000-01	SbNPC4
	Os01t0102000-01	SbNPC5

## Sheet: Table S4
Table S4. Predicted transcription factors
TF name	Gene ID	Gene name
SbDOF1	SORBI_3001G420400	SbPI-PLC1
		SbPI-PLC2
		SbPI-PLC3a
		SbPI-PLC3b
		SbNPC1
		SbNPC2
		SbNPC5
SbDOF2	SORBI_3006G267900	SbPI-PLC1
		SbPI-PLC2
		SbPI-PLC3a
		SbPI-PLC5
		SbNPC1
		SbNPC2
		SbNPC4
SbDOF3	SORBI_3008G136100	SbPI-PLC1
		SbPI-PLC3a
		SbPI-PLC3b
		SbNPC1
		SbNPC2
		SbNPC3
		SbNPC4
		SbNPC5
SbDOF4	SORBI_3009G014400	SbPI-PLC1
		SbPI-PLC2
		SbPI-PLC3a
		SbPI-PLC3b
		SbNPC1
		SbNPC2
		SbNPC5
SbERF1	SORBI_3006G059800	SbPI-PLC3a
		SbPI-PLC3b
		SbPI-PLC4
		SbNPC1
		SbNPC3
		SbNPC4
SbERF2	SORBI_3007G163100	SbPI-PLC2
		SbPI-PLC3a
		SbPI-PLC4
		SbNPC1
		SbNPC4
		SbNPC5
SbBBR1	SORBI_3010G056000	SbPI-PLC1
		SbPI-PLC2
		SbPI-PLC3a
		SbPI-PLC3b
		SbNPC4
		SbNPC5
SbBBR2	SORBI_3010G021200	SbPI-PLC1
		SbPI-PLC2
		SbPI-PLC3a
		SbPI-PLC3b
		SbNPC5
SbMADS-box	SORBI_3001G526800	SbPI-PLC1
		SbPI-PLC2
		SbPI-PLC3a
		SbPI-PLC3b
		SbPI-PLC4
		SbNPC1
		SbNPC2
		SbNPC3
		SbNPC5
SbC2H2	SORBI_3009G024400	SbPI-PLC1
		SbPI-PLC3a
		SbPI-PLC3b
		SbPI-PLC4
		SbNPC2
		SbNPC3
		SbNPC4
		SbNPC5

## Sheet: Table S5
Table S5. Information of predicted miRNA targeting SbPLCs
miRNA_Acc.	Target_Acc.	Expectation	UPE$	miRNA_start	miRNA_end	Target_start	Target_end	miRNA_aligned_fragment	alignment	Target_aligned_fragment	Inhibition	Multiplicity
sbi-miR6234a-5p	SbPLC1	4.5	-1	1	24	1177	1200	AAGUGUGUUCCUCUAUUUGACGCU	:: ::: . :::::::::.:.:	AGGUUCACGCAGAGGAACAUAUUG	Cleavage	1
sbi-miR6234b-5p	SbPLC1	4.5	-1	1	24	1177	1200	AAGUGUGUUCCUCUAUUUGACGCU	:: ::: . :::::::::.:.:	AGGUUCACGCAGAGGAACAUAUUG	Cleavage	1
sbi-miR6223-5p	SbPLC1	5	-1	1	21	764	784	UUCUUGGGAGGAGCAUGCUAG	:..: ::::::.::: ::	GCCGUGUCCUCCUCUCAACAA	Cleavage	1
sbi-miR5386	SbPLC2	5	-1	1	20	98	117	CGUCGCUGUCGCGCGCGCUG	.:::. ::::.:.: ::.:	GGGCGUCCGCGGCGGAGAUG	Cleavage	1
sbi-miR6232a-5p	SbPLC2	5	-1	1	23	1	23	GUCGCUUUGACUUUUUUGGUACA	::::: .:: :::::: .:	AUGCCCAAACGAGACAAAGCAGC	Translation	1
sbi-miR1432	SbPLC3b	5	-1	1	21	592	612	CUCAGGAGAGAUGACACCGAC	::::::: :::.::::	CCGCUUGUCAUCACUCUUGAG	Cleavage	1
sbi-miR408	SbPLC4	3.5	-1	1	21	115	135	CUGCACUGCCUCUUCCCUGGC	:.:.::::.:::::. :::.:	GUCGGGGAGGAGGCGCUGCGG	Cleavage	2
sbi-miR408	SbPLC4	5	-1	1	21	781	801	CUGCACUGCCUCUUCCCUGGC	: :: :::.:::::.: : ::	GGCAAGGAGGAGGCGGAGGAG	Cleavage	2
sbi-miR6232b-5p	SbPLC5	4	-1	1	21	1023	1043	UUUUUGGUACAUUGAAUUUGC	:::: ::.: :.:.:::::	UGAAAUCCAGUCUGCUAAAAA	Translation	1
sbi-miR397-5p	SbPLC5	5	-1	1	21	1263	1283	UCAUUGAGUGCAGCGUUGAUG	:: :: :::::.:::::	UGAGAAAGCGGCACUUAAUGA	Cleavage	1
sbi-miR6223-5p	SbPLC5	5	-1	1	21	839	859	UUCUUGGGAGGAGCAUGCUAG	: :..: ::::::.::: ::	GUCGUGUACUCCUCUCAACAA	Cleavage	1
sbi-miR6229-3p	SbPLC5	5	-1	1	24	1313	1336	GUUUUUCUCGCCGGGUGAGAAGGC	: : ::::: ..:: : :::::::	GGCGUCUCAGUUGGAGUGAAAAAC	Translation	1
sbi-miR5385	SbNPC1	4.5	-1	1	22	146	167	ACCACCAACCCCACCGCUUCUC	:. :::::: : :::::::	UCAAGACGGUGGUGGUGGUGGU	Translation	1
sbi-miR5566	SbNPC2	4.5	-1	1	21	110	130	UCAGCAUCACCUCCCUGUUGU	::: : :: ::::.:::::.	UCAAGACGGUGGUGGUGCUGG	Cleavage	1
sbi-miR5385	SbNPC3	4.5	-1	1	22	53	74	ACCACCAACCCCACCGCUUCUC	:. :::::: : :::::::	UCAAGACGGUGGUGGUGGUGGU	Translation	1
sbi-miR408	SbNPC3	5	-1	1	21	1319	1338	CUGCACUGCCUCUUCCCUGGC	::::: :.::: ..::::::	UCCAGG-AGGAGCUGGUGCAG	Cleavage	1
sbi-miR5566	SbNPC4	4.5	-1	1	21	14	34	UCAGCAUCACCUCCCUGUUGU	::: : :: ::::.:::::.	UCAAGACGGUGGUGGUGCUGG	Cleavage	1
